# Supplementary material for: Electrospun Fibrous Nanocomposite Sensing Materials for Monitoring Biomarkers in Exhaled Breath
Source: Polymers (Basel). 2023 Apr 10;15(8):1833. doi: 10.3390/polym15081833 (PMC10143897; doi:10.3390/polym15081833)
Supplement: Supplementary file 1 [file polymers-15-01833-s001.zip]

Archive with 1 entries (1 files):
- polymers-2247279-supplementary.pdf
